# Supplementary material for: Ferritin Metabolism Reflects Multiple Myeloma Microenvironment and Predicts Patient Outcome
Source: Int J Mol Sci. 2023 May 16;24(10):8852. doi: 10.3390/ijms24108852 (PMC10218632; doi:10.3390/ijms24108852)
Supplement: Supplementary file 1 [file ijms-24-08852-s001.zip]

Archive with 1 entries (1 files):
- ijms-2235145-supplementary.pdf
